# Supplementary material for: Chemotherapeutic Activity of Imidazolium-Supported Pd(II) o-Vanillylidene Diaminocyclohexane Complexes Immobilized in Nanolipid as Inhibitors for HER2/neu and FGFR2/FGF2 Axis Overexpression in Breast Cancer Cells
Source: Pharmaceuticals (Basel). 2023 Dec 11;16(12):1711. doi: 10.3390/ph16121711 (PMC10747766; doi:10.3390/ph16121711)
Supplement: Supplementary file 1 [file pharmaceuticals-16-01711-s001.zip]

Archive with 1 entries (1 files):
- pharmaceuticals-2697821-supplementary-done.pdf
